# Supplementary material for: Characterization of histone acetyltransferase and histone deacetylase genes under abiotic and hormone stresses in soybean
Source: Front Plant Sci. 2026 Mar 3;17:1753615. doi: 10.3389/fpls.2026.1753615 (PMC12993718; doi:10.3389/fpls.2026.1753615)
Supplement: Supplementary file 4 [file Table1.xlsx]

## Sheet: Table S1
Table S1:Primers used in this study
Primer	Sequence
ACTIN11-F	TAAGGCTAATCGTGAGAAGATGAC
ACTIN11-R	CACCAGAATCCAACACAATACCA
GmHAG3-F	CCGATTACGACTAAGCCAGATA
GmHAG3-R	AGCAACATCATATAGCACCTCT
GmHAG4-F	CAAAGACGCCGTAGTCGGAG
GmHAG4-R	CAGTGTAAGCCCCACTCGTT
GmHAM2-F	AGGCCAGCATGTTATTTGTGC
GmHAM2-R	CATCAACTTCGAGGCCACCC
GmHDA15-F	TACCGCACAAGTTAATCTCACCAA
GmHDA15-R	ATCATCCTCAGCCTCAGTGTCA
GmHDA16-F	TGGAAGAGGAGAGTAGCATCATAGA
GmHDA16-R	TTCGGTGCGGCTTCATTGG
GmHDA17-F	GCCAATGAGCATTCAGCACTTG
GmHDA17-R	CACCAGCATGATGACCAGGAG
GmSRT1-F	CGTGCGAGGCTGGTACATAC
GmSRT1-R	TCTGCTTCTGGAACTGTCTTCTTAT
GmSRT2-F	ACAGAGCAGATATGGCAATGGAA
GmSRT2-R	GCGTCACACCTATGTTCACAATT
GmSRT3-F	GTCCTTGACTGGGAGGATGC
GmSRT3-R	ACGAAGTGCTTTCAGAGGCA
GmSRT4-F	GGGAGGATGCATTGCCTACA
GmSRT4-R	CAACTTTACCCCCACCACGA
GmHDT1-F	GAGATTGAGGTGAAGAATGGCA
GmHDT1-R	TCACCATTCGCTGTGAGCTG
GmHDT2-F	GGACTCCGATTCCGAGCTTT
GmHDT2-R	TGCCGCCAGTTAGTACTCTG
GmHDT3-F	AAGAGGACGAGGAACTTGCATT
GmHDT3-R	ACCTTCGCACCTTCAGCTTTTA
GmHDT4-F	CTGGCGATGATAGCGAGGAG
GmHDT4-R	ATGCACTAGCCTTGGCAACA
GmHDT5-F	AGACCCAGCCGAATTTGAGG
GmHDT5-R	GAACCACCGGTTCAGGCTTA
GmHDT6-F	GTGATGATGATAGCGATGATGATGAG
GmHDT6-R	TGCTTCAATCTTCTTGGCTGTCT
