# Supplementary material for: Characterization of histone acetyltransferase and histone deacetylase genes under abiotic and hormone stresses in soybean
Source: Front Plant Sci. 2026 Mar 3;17:1753615. doi: 10.3389/fpls.2026.1753615 (PMC12993718; doi:10.3389/fpls.2026.1753615)
Supplement: Supplementary file 5 [file Table2.xlsx]

## Sheet: Table S2
Table S2:Detailed statistics of soybean HAT and HDAC genes
Gene family	Gene name	Gene ID	Chromosomal location	Number of amino acids/aa	Molecular weight/kDa	Theoretical PI	Instability index	Subcellular location
HAT	GmHAG1	Glyma.02G250900	Gm02:50042343..50046631	473	53.5798	5.25	45.23	cytoplasm, nucleus
	GmHAG2	Glyma.03G158300	Gm03:40681277..40688450	543	60.7809	5.89	45.02	nucleus
	GmHAG3	Glyma.14G065800	Gm14:5338934..5343384	473	53.4315	5.22	45.99	cytoplasm, nucleus
	GmHAG4	Glyma.19G160700	Gm19:45205810..45214632	540	60.4517	5.96	45.75	nucleus
	GmHAC1	Glyma.07G000400	Gm07:42093..58689	1728	195.376	8.45	54.83	nucleus
	GmHAC2	Glyma.08G226700	Gm08:18517438..18533399	1726	194.977	8.42	54.35	nucleus
	GmHAC3	Glyma.15G000300	Gm15:26850..52736	1679	190.356	8.37	58.76	nucleus
	GmHAC4	Glyma.19G044000	Gm19:6523822..6534634	1492	170.026	8.29	50.16	nucleus
	GmHAF1	Glyma.04G123500	Gm04:15430998..15473433	1889	214.282	5.77	55.93	nucleus
	GmHAF2	Glyma.09G215000	Gm09:45248030..45274797	1890	214.559	5.83	56.34	nucleus
	GmHAM1	Glyma.04G130300	Gm04:17737346..17750572	434	50.1013	7.56	42.37	nucleus
	GmHAM2	Glyma.06G316400	Gm06:52639120..52645895	434	50.0973	7.57	41.26	nucleus
HDAC	GmHDA1	Glyma.01G245100	Gm01:59491595..59499209	503	56.6962	5.61	39.23	cytoplasm, nucleus
	GmHDA2	Glyma.04G000200	Gm04:36583..45835	497	55.9676	5.04	36.83	cytoplasm, nucleus
	GmHDA3	Glyma.04G187000	Gm04:48873931..48879066	465	52.1824	5.28	43.96	nucleus
	GmHDA4	Glyma.05G012850	Gm05:1204561..1212352	558	61.2563	5.61	39.59	nucleus
	GmHDA5	Glyma.05G021400	Gm05:1896779..1904023	656	73.0468	5.25	39.89	nucleus
	GmHDA6	Glyma.05G040600	Gm05:3598163..3602655	476	53.3058	5.24	47.53	cytoplasm, nucleus
	GmHDA7	Glyma.05G192600	Gm05:39986689..39992534	420	45.5456	6.09	35.55	chloroplast, nucleus
	GmHDA8	Glyma.06G000100	Gm06:18865..31599	497	55.9586	5.06	34.37	cytoplasm, nucleus
	GmHDA9	Glyma.06G178700	Gm06:15195136..15200776	234	26.7377	8.87	37.06	nucleus
	GmHDA10	Glyma.10G133601	Gm10:39710503..39712632	114	13.0141	9.6	35.69	nucleus
	GmHDA11	Glyma.11G000300	Gm11:33881..43941	497	56.132	5.22	41.3	cytoplasm, nucleus
	GmHDA12	Glyma.11G187800	Gm11:16104993..16111415	429	48.9482	4.98	32.22	cytoplasm, nucleus
	GmHDA13	Glyma.12G086700	Gm12:7017547..7025327	429	48.9481	5.06	34.04	cytoplasm, nucleus
	GmHDA14	Glyma.12G188200	Gm12:38445600..38448975	381	41.1826	5.44	24.39	nucleus
	GmHDA15	Glyma.17G078000	Gm17:6107240..6113912	652	72.3081	5.31	40.04	chloroplast, nucleus
	GmHDA16	Glyma.17G085700	Gm17:6641911..6645975	472	52.9223	5.26	51.64	cytoplasm, nucleus
	GmHDA17	Glyma.17G120900	Gm17:9648646..9657833	543	59.6066	5.91	38.2	nucleus
	GmHDA18	Glyma.17G229600	Gm17:40721164..40727178	348	38.4984	6.27	44.59	nucleus
	GmSRT1	Glyma.04G210000	Gm04:51339515..51346775	393	43.4647	9.4	38.99	chloroplast
	GmSRT2	Glyma.06G156000	Gm06:12837820..12844459	392	43.2126	9.32	38.39	chloroplast
	GmSRT3	Glyma.08G330200	Gm08:47183094..47194500	472	52.5078	8.87	35.45	chloroplast, cytoplasm
	GmSRT4	Glyma.18G076300	Gm18:7232095..7245059	479	53.1956	9.15	35.39	chloroplast
	GmHDT1	Glyma.03G190700	Gm03:43440129..43445343	288	31.466	4.64	52.1	nucleus
	GmHDT2	Glyma.11G189500	Gm11:16305512..16308698	289	30.7737	4.8	34.11	nucleus
	GmHDT3	Glyma.12G084700	Gm12:6849602..6854303	299	31.7687	4.75	31.1	nucleus
	GmHDT4	Glyma.12G181400	Gm12:37737976..37741458	307	33.3154	4.9	46.03	nucleus
	GmHDT5	Glyma.13G319500	Gm13:41631403..41636219	306	33.084	4.79	39.13	nucleus
	GmHDT6	Glyma.19G191000	Gm19:47917934..47922484	293	31.9135	4.61	51.31	nucleus
