# Supplementary material for: Characterization of histone acetyltransferase and histone deacetylase genes under abiotic and hormone stresses in soybean
Source: Front Plant Sci. 2026 Mar 3;17:1753615. doi: 10.3389/fpls.2026.1753615 (PMC12993718; doi:10.3389/fpls.2026.1753615)
Supplement: Supplementary file 6 [file Table3.xlsx]

## Sheet: Table S3
Table S3.The detail interaction information of GmHATs and GmHDACs
Gene family	automated_textmining	coexpression	combined_score	database_annotated	EdgeBetweenness	experimentally_determined_interaction	gene_fusion	homology	interaction	name	neighborhood_on_chromosome	node1_string_id	node2_string_id	phylogenetic_cooccurrence	selected	shared interaction	shared name
GmHATs	0.28	0	0.505	0.252	5.6	0.155	0	0	interacts with	GmHAC4 (interacts with) I1MXC3	0	3847.GmHAC4	3847.I1MXC3	0	FALSE	interacts with	GmHAC4 (interacts with) I1MXC3
	0.24	0.079	0.538	0.376	5.78182	0.069	0	0	interacts with	GmHAC4 (interacts with) GmHAM1	0	3847.GmHAC4	3847.GmHAM1	0	FALSE	interacts with	GmHAC4 (interacts with) GmHAM1
	0.24	0.079	0.538	0.376	5.78182	0.069	0	0	interacts with	GmHAC4 (interacts with) GmHAM2	0	3847.GmHAC4	3847.I1KFP7	0	FALSE	interacts with	GmHAC4 (interacts with) GmHAM2
	0.197	0	0.588	0.422	7.75385	0.185	0	0	interacts with	GmHAC4 (interacts with) GmHAG4	0	3847.GmHAC4	3847.I1N9L6	0	FALSE	interacts with	GmHAC4 (interacts with) GmHAG4
	0.197	0	0.588	0.422	7.75385	0.185	0	0	interacts with	GmHAC4 (interacts with) GmHAG2	0	3847.GmHAC4	3847.I1JNY5	0	FALSE	interacts with	GmHAC4 (interacts with) GmHAG2
	0.408	0	0.408	0	7.42222	0	0	0	interacts with	I1MXC3 (interacts with) GmHAG1	0	3847.I1MXC3	3847.K7KAN2	0	FALSE	interacts with	I1MXC3 (interacts with) GmHAG1
	0.28	0	0.505	0.252	5.6	0.155	0	0	interacts with	I1MXC3 (interacts with) GmHAC3	0	3847.I1MXC3	3847.K7M8N1	0	FALSE	interacts with	I1MXC3 (interacts with) GmHAC3
	0.553	0	0.553	0	3.6	0	0	0	interacts with	I1MXC3 (interacts with) GmHAF1	0	3847.I1MXC3	3847.K7KJP5	0	FALSE	interacts with	I1MXC3 (interacts with) GmHAF1
	0.5	0	0.613	0.131	4.15385	0.181	0	0	interacts with	I1MXC3 (interacts with) GmHAG4	0	3847.I1MXC3	3847.I1N9L6	0	FALSE	interacts with	I1MXC3 (interacts with) GmHAG4
	0.503	0.072	0.519	0	7.60404	0	0	0	interacts with	GmHAM1 (interacts with) GmHAG1	0	3847.GmHAM1	3847.K7KAN2	0	FALSE	interacts with	GmHAM1 (interacts with) GmHAG1
	0.503	0.072	0.519	0	7.60404	0	0	0	interacts with	GmHAM1 (interacts with) GmHAG3	0	3847.GmHAM1	3847.I1M828	0	FALSE	interacts with	GmHAM1 (interacts with) GmHAG3
	0.24	0.079	0.538	0.376	5.78182	0.069	0	0	interacts with	GmHAM1 (interacts with) GmHAC2	0	3847.GmHAM1	3847.I1KVW9	0	FALSE	interacts with	GmHAM1 (interacts with) GmHAC2
	0.24	0.079	0.538	0.376	5.78182	0.069	0	0	interacts with	GmHAM1 (interacts with) GmHAC1	0	3847.GmHAM1	3847.I1KG14	0	FALSE	interacts with	GmHAM1 (interacts with) GmHAC1
	0.24	0.079	0.538	0.376	5.78182	0.069	0	0	interacts with	GmHAM1 (interacts with) GmHAC3	0	3847.GmHAM1	3847.K7M8N1	0	FALSE	interacts with	GmHAM1 (interacts with) GmHAC3
	0.498	0	0.66	0	3.78182	0.139	0	0	interacts with	GmHAM1 (interacts with) GmHAF2	0	3847.GmHAM1	3847.I1L578	0.278	FALSE	interacts with	GmHAM1 (interacts with) GmHAF2
	0.498	0	0.662	0	3.78182	0.139	0	0	interacts with	GmHAM1 (interacts with) GmHAF1	0	3847.GmHAM1	3847.K7KJP5	0.281	FALSE	interacts with	GmHAM1 (interacts with) GmHAF1
	0.467	0	0.747	0.387	2.18182	0.289	0	0	interacts with	GmHAM1 (interacts with) I1MXC3	0	3847.GmHAM1	3847.I1MXC3	0	FALSE	interacts with	GmHAM1 (interacts with) I1MXC3
	0.441	0.054	0.815	0.278	4.33566	0.478	0	0	interacts with	GmHAM1 (interacts with) GmHAG4	0	3847.GmHAM1	3847.I1N9L6	0.215	FALSE	interacts with	GmHAM1 (interacts with) GmHAG4
	0.441	0.054	0.815	0.278	4.33566	0.478	0	0	interacts with	GmHAM1 (interacts with) GmHAG2	0	3847.GmHAM1	3847.I1JNY5	0.216	FALSE	interacts with	GmHAM1 (interacts with) GmHAG2
	0.503	0.072	0.519	0	7.60404	0	0	0	interacts with	GmHAM2 (interacts with) GmHAG3	0	3847.I1KFP7	3847.I1M828	0	FALSE	interacts with	GmHAM2 (interacts with) GmHAG3
	0.503	0.072	0.519	0	7.60404	0	0	0	interacts with	GmHAM2 (interacts with) GmHAG1	0	3847.I1KFP7	3847.K7KAN2	0	FALSE	interacts with	GmHAM2 (interacts with) GmHAG1
	0.24	0.079	0.538	0.376	5.78182	0.069	0	0	interacts with	GmHAM2 (interacts with) GmHAC3	0	3847.I1KFP7	3847.K7M8N1	0	FALSE	interacts with	GmHAM2 (interacts with) GmHAC3
	0.24	0.079	0.538	0.376	5.78182	0.069	0	0	interacts with	GmHAM2 (interacts with) GmHAC2	0	3847.I1KFP7	3847.I1KVW9	0	FALSE	interacts with	GmHAM2 (interacts with) GmHAC2
	0.24	0.079	0.538	0.376	5.78182	0.069	0	0	interacts with	GmHAM2 (interacts with) GmHAC1	0	3847.I1KFP7	3847.I1KG14	0	FALSE	interacts with	GmHAM2 (interacts with) GmHAC1
	0.498	0	0.661	0	3.78182	0.139	0	0	interacts with	GmHAM2 (interacts with) GmHAF2	0	3847.I1KFP7	3847.I1L578	0.28	FALSE	interacts with	GmHAM2 (interacts with) GmHAF2
	0.498	0	0.663	0	3.78182	0.139	0	0	interacts with	GmHAM2 (interacts with) GmHAF1	0	3847.I1KFP7	3847.K7KJP5	0.283	FALSE	interacts with	GmHAM2 (interacts with) GmHAF1
	0.467	0	0.747	0.387	2.18182	0.289	0	0	interacts with	GmHAM2 (interacts with) I1MXC3	0	3847.I1KFP7	3847.I1MXC3	0	FALSE	interacts with	GmHAM2 (interacts with) I1MXC3
	0.441	0.054	0.814	0.278	4.33566	0.478	0	0	interacts with	GmHAM2 (interacts with) GmHAG4	0	3847.I1KFP7	3847.I1N9L6	0.213	FALSE	interacts with	GmHAM2 (interacts with) GmHAG4
	0.477	0	0.483	0	11.5761	0.053	0	0	interacts with	GmHAG4 (interacts with) GmHAG1	0	3847.I1N9L6	3847.K7KAN2	0	FALSE	interacts with	GmHAG4 (interacts with) GmHAG1
	0.425	0	0.496	0	5.75385	0.161	0	0	interacts with	GmHAG4 (interacts with) GmHAF1	0	3847.I1N9L6	3847.K7KJP5	0	FALSE	interacts with	GmHAG4 (interacts with) GmHAF1
	0.197	0	0.588	0.422	7.75385	0.185	0	0	interacts with	GmHAG4 (interacts with) GmHAC3	0	3847.I1N9L6	3847.K7M8N1	0	FALSE	interacts with	GmHAG4 (interacts with) GmHAC3
	0.477	0	0.483	0	11.5761	0.053	0	0	interacts with	GmHAG2 (interacts with) GmHAG3	0	3847.I1JNY5	3847.I1M828	0	FALSE	interacts with	GmHAG2 (interacts with) GmHAG3
	0.477	0	0.483	0	11.5761	0.053	0	0	interacts with	GmHAG2 (interacts with) GmHAG1	0	3847.I1JNY5	3847.K7KAN2	0	FALSE	interacts with	GmHAG2 (interacts with) GmHAG1
	0.425	0	0.496	0	5.75385	0.161	0	0	interacts with	GmHAG2 (interacts with) GmHAF2	0	3847.I1JNY5	3847.I1L578	0	FALSE	interacts with	GmHAG2 (interacts with) GmHAF2
	0.425	0	0.496	0	5.75385	0.161	0	0	interacts with	GmHAG2 (interacts with) GmHAF1	0	3847.I1JNY5	3847.K7KJP5	0	FALSE	interacts with	GmHAG2 (interacts with) GmHAF1
	0.197	0	0.588	0.422	7.75385	0.185	0	0	interacts with	GmHAG2 (interacts with) GmHAC3	0	3847.I1JNY5	3847.K7M8N1	0	FALSE	interacts with	GmHAG2 (interacts with) GmHAC3
	0.197	0	0.588	0.422	7.75385	0.185	0	0	interacts with	GmHAG2 (interacts with) GmHAC1	0	3847.I1JNY5	3847.I1KG14	0	FALSE	interacts with	GmHAG2 (interacts with) GmHAC1
	0.197	0	0.588	0.422	7.75385	0.185	0	0	interacts with	GmHAG2 (interacts with) GmHAC2	0	3847.I1JNY5	3847.I1KVW9	0	FALSE	interacts with	GmHAG2 (interacts with) GmHAC2
	0.5	0	0.613	0.131	4.15385	0.181	0	0	interacts with	GmHAG2 (interacts with) I1MXC3	0	3847.I1JNY5	3847.I1MXC3	0	FALSE	interacts with	GmHAG2 (interacts with) I1MXC3
	0.766	0	0.766	0	16.1538	0	0	0	interacts with	GmHAG2 (interacts with) I1LMP3	0	3847.I1JNY5	3847.I1LMP3	0	FALSE	interacts with	GmHAG2 (interacts with) I1LMP3
	0.441	0.054	0.815	0.278	4.33566	0.478	0	0	interacts with	GmHAG2 (interacts with) GmHAM2	0	3847.I1JNY5	3847.I1KFP7	0.215	FALSE	interacts with	GmHAG2 (interacts with) GmHAM2
	0.521	0	0.521	0	16.2222	0	0	0	interacts with	A0A0R0J7I7 (interacts with) GmHAG3	0	3847.A0A0R0J7I7	3847.I1M828	0	FALSE	interacts with	A0A0R0J7I7 (interacts with) GmHAG3
	0.521	0	0.521	0	16.2222	0	0	0	interacts with	A0A0R0J7I7 (interacts with) GmHAG1	0	3847.A0A0R0J7I7	3847.K7KAN2	0	FALSE	interacts with	A0A0R0J7I7 (interacts with) GmHAG1
	0.408	0	0.408	0	7.42222	0	0	0	interacts with	GmHAG3 (interacts with) I1MXC3	0	3847.I1M828	3847.I1MXC3	0	FALSE	interacts with	GmHAG3 (interacts with) I1MXC3
	0.469	0	0.469	0	4.22222	0	0	0	interacts with	GmHAG3 (interacts with) GmHAF1	0	3847.I1M828	3847.K7KJP5	0	FALSE	interacts with	GmHAG3 (interacts with) GmHAF1
	0.477	0	0.483	0	11.5761	0.053	0	0	interacts with	GmHAG3 (interacts with) GmHAG4	0	3847.I1M828	3847.I1N9L6	0	FALSE	interacts with	GmHAG3 (interacts with) GmHAG4
	0.521	0	0.521	0	16.2222	0	0	0	interacts with	GmHAG3 (interacts with) I1N3I5	0	3847.I1M828	3847.I1N3I5	0	FALSE	interacts with	GmHAG3 (interacts with) I1N3I5
	0.469	0	0.469	0	4.22222	0	0	0	interacts with	GmHAG1 (interacts with) GmHAF1	0	3847.K7KAN2	3847.K7KJP5	0	FALSE	interacts with	GmHAG1 (interacts with) GmHAF1
	0.28	0	0.505	0.252	5.6	0.155	0	0	interacts with	GmHAC2 (interacts with) I1MXC3	0	3847.I1KVW9	3847.I1MXC3	0	FALSE	interacts with	GmHAC2 (interacts with) I1MXC3
	0.197	0	0.588	0.422	7.75385	0.185	0	0	interacts with	GmHAC2 (interacts with) GmHAG4	0	3847.I1KVW9	3847.I1N9L6	0	FALSE	interacts with	GmHAC2 (interacts with) GmHAG4
	0.28	0	0.505	0.252	5.6	0.155	0	0	interacts with	GmHAC1 (interacts with) I1MXC3	0	3847.I1KG14	3847.I1MXC3	0	FALSE	interacts with	GmHAC1 (interacts with) I1MXC3
	0.197	0	0.588	0.422	7.75385	0.185	0	0	interacts with	GmHAC1 (interacts with) GmHAG4	0	3847.I1KG14	3847.I1N9L6	0	FALSE	interacts with	GmHAC1 (interacts with) GmHAG4
	0.469	0	0.469	0	4.22222	0	0	0	interacts with	GmHAF2 (interacts with) GmHAG1	0	3847.I1L578	3847.K7KAN2	0	FALSE	interacts with	GmHAF2 (interacts with) GmHAG1
	0.469	0	0.469	0	4.22222	0	0	0	interacts with	GmHAF2 (interacts with) GmHAG3	0	3847.I1L578	3847.I1M828	0	FALSE	interacts with	GmHAF2 (interacts with) GmHAG3
	0.425	0	0.496	0	5.75385	0.161	0	0	interacts with	GmHAF2 (interacts with) GmHAG4	0	3847.I1L578	3847.I1N9L6	0	FALSE	interacts with	GmHAF2 (interacts with) GmHAG4
	0.553	0	0.553	0	3.6	0	0	0	interacts with	GmHAF2 (interacts with) I1MXC3	0	3847.I1L578	3847.I1MXC3	0	FALSE	interacts with	GmHAF2 (interacts with) I1MXC3
	0	0	0.9	0.9	2	0	0	0.987	interacts with	GmHAF2 (interacts with) GmHAF1	0	3847.I1L578	3847.K7KJP5	0.047	FALSE	interacts with	GmHAF2 (interacts with) GmHAF1
	0.766	0	0.766	0	16.1538	0	0	0	interacts with	I1JI62 (interacts with) GmHAG4	0	3847.I1JI62	3847.I1N9L6	0	FALSE	interacts with	I1JI62 (interacts with) GmHAG4
	0.766	0	0.766	0	16.1538	0	0	0	interacts with	I1JI62 (interacts with) GmHAG2	0	3847.I1JI62	3847.I1JNY5	0	FALSE	interacts with	I1JI62 (interacts with) GmHAG2
	0.766	0	0.766	0	16.1538	0	0	0	interacts with	I1LMP3 (interacts with) GmHAG4	0	3847.I1LMP3	3847.I1N9L6	0	FALSE	interacts with	I1LMP3 (interacts with) GmHAG4
	0.521	0	0.521	0	16.2222	0	0	0	interacts with	I1N3I5 (interacts with) GmHAG1	0	3847.I1N3I5	3847.K7KAN2	0	FALSE	interacts with	I1N3I5 (interacts with) GmHAG1
GmHDACs	0.189	0.053	0.6	0	3.74118	0.522	0	0	interacts with	I1LVM1 (interacts with) GmHDA16	0	3847.I1LVM1	3847.I1MTD8	0	FALSE	interacts with	I1LVM1 (interacts with) GmHDA16
	0.189	0.053	0.6	0	3.74118	0.522	0	0	interacts with	I1LVM1 (interacts with) GmHDA8	0	3847.I1LVM1	3847.K7K0Q1	0	FALSE	interacts with	I1LVM1 (interacts with) GmHDA8
	0.189	0.053	0.6	0	4.02353	0.522	0	0	interacts with	I1LVM1 (interacts with) GmHDA3	0	3847.I1LVM1	3847.K7KKZ9	0	FALSE	interacts with	I1LVM1 (interacts with) GmHDA3
	0.189	0.053	0.6	0	3.74118	0.522	0	0	interacts with	I1LVM1 (interacts with) GmHDA2	0	3847.I1LVM1	3847.I1LWR2	0	FALSE	interacts with	I1LVM1 (interacts with) GmHDA2
	0.141	0.075	0.516	0	3.13932	0.44	0	0	interacts with	I1LVM1 (interacts with) GmHDA7	0	3847.I1LVM1	3847.K7KR69	0	FALSE	interacts with	I1LVM1 (interacts with) GmHDA7
	0.141	0.075	0.516	0	3.34985	0.44	0	0	interacts with	I1LVM1 (interacts with) GmHDA4	0	3847.I1LVM1	3847.I1MUF8	0	FALSE	interacts with	I1LVM1 (interacts with) GmHDA4
	0.141	0.053	0.504	0	4.82353	0.44	0	0	interacts with	I1LVM1 (interacts with) GmHDA18	0	3847.I1LVM1	3847.I1MXC3	0	FALSE	interacts with	I1LVM1 (interacts with) GmHDA18
	0.189	0.053	0.6	0	3.74118	0.522	0	0	interacts with	A0A368UH09 (interacts with) GmHDA16	0	3847.A0A368UH09	3847.I1MTD8	0	FALSE	interacts with	A0A368UH09 (interacts with) GmHDA16
	0.189	0.053	0.6	0	4.02353	0.522	0	0	interacts with	A0A368UH09 (interacts with) GmHDA12	0	3847.A0A368UH09	3847.I1LKU7	0	FALSE	interacts with	A0A368UH09 (interacts with) GmHDA12
	0.189	0.053	0.6	0	4.02353	0.522	0	0	interacts with	A0A368UH09 (interacts with) GmHDA11	0	3847.A0A368UH09	3847.I1LFN1	0	FALSE	interacts with	A0A368UH09 (interacts with) GmHDA11
	0.189	0.053	0.6	0	3.74118	0.522	0	0	interacts with	A0A368UH09 (interacts with) GmHDA2	0	3847.A0A368UH09	3847.I1LWR2	0	FALSE	interacts with	A0A368UH09 (interacts with) GmHDA2
	0.189	0.053	0.6	0	3.74118	0.522	0	0	interacts with	A0A368UH09 (interacts with) GmHDA6	0	3847.A0A368UH09	3847.I1K037	0	FALSE	interacts with	A0A368UH09 (interacts with) GmHDA6
	0.189	0.053	0.6	0	4.02353	0.522	0	0	interacts with	A0A368UH09 (interacts with) GmHDA1	0	3847.A0A368UH09	3847.I1JB12	0	FALSE	interacts with	A0A368UH09 (interacts with) I1JB12
	0.189	0.053	0.6	0	3.74118	0.522	0	0	interacts with	A0A368UH09 (interacts with) GmHDA8	0	3847.A0A368UH09	3847.K7K0Q1	0	FALSE	interacts with	A0A368UH09 (interacts with) GmHDA8
	0.189	0.053	0.6	0	4.02353	0.522	0	0	interacts with	A0A368UH09 (interacts with) GmHDA3	0	3847.A0A368UH09	3847.K7KKZ9	0	FALSE	interacts with	A0A368UH09 (interacts with) GmHDA3
	0.141	0.075	0.516	0	3.34985	0.44	0	0	interacts with	A0A368UH09 (interacts with) GmHDA14	0	3847.A0A368UH09	3847.I1LTZ2	0	FALSE	interacts with	A0A368UH09 (interacts with) GmHDA14
	0.141	0.075	0.516	0	3.13932	0.44	0	0	interacts with	A0A368UH09 (interacts with) GmHDA7	0	3847.A0A368UH09	3847.K7KR69	0	FALSE	interacts with	A0A368UH09 (interacts with) GmHDA7
	0.141	0.075	0.516	0	3.23932	0.44	0	0	interacts with	A0A368UH09 (interacts with) GmHDA5	0	3847.A0A368UH09	3847.I1JZJ1	0	FALSE	interacts with	A0A368UH09 (interacts with) GmHDA5
	0.141	0.075	0.516	0	3.34985	0.44	0	0	interacts with	A0A368UH09 (interacts with) GmHDA4	0	3847.A0A368UH09	3847.I1MUF8	0	FALSE	interacts with	A0A368UH09 (interacts with) GmHDA4
	0.141	0.053	0.504	0	4.82353	0.44	0	0	interacts with	A0A368UH09 (interacts with) GmHDA18	0	3847.A0A368UH09	3847.I1MXC3	0	FALSE	interacts with	A0A368UH09 (interacts with) GmHDA18
	0.479	0	0.563	0	2.81579	0.067	0	0.588	interacts with	GmHDA18 (interacts with) GmHDA7	0	3847.I1MXC3	3847.K7KR69	0.174	FALSE	interacts with	GmHDA18 (interacts with) GmHDA7
	0.141	0.053	0.504	0	4.82353	0.44	0	0	interacts with	GmHDA18 (interacts with) K7MK45	0	3847.I1MXC3	3847.K7MK45	0	FALSE	interacts with	GmHDA18 (interacts with) K7MK45
	0.141	0.053	0.504	0	4.82353	0.44	0	0	interacts with	GmHDA18 (interacts with) K7LC20	0	3847.I1MXC3	3847.K7LC20	0	FALSE	interacts with	GmHDA18 (interacts with) K7LC20
	0.409	0	0.47	0	3.7	0	0	0.623	interacts with	GmHDA18 (interacts with) GmHDA3	0	3847.I1MXC3	3847.K7KKZ9	0.141	FALSE	interacts with	GmHDA18 (interacts with) GmHDA3
	0.409	0	0.468	0	3.41765	0	0	0.623	interacts with	GmHDA18 (interacts with) GmHDA8	0	3847.I1MXC3	3847.K7K0Q1	0.138	FALSE	interacts with	GmHDA18 (interacts with) GmHDA8
	0.114	0	0.463	0.251	4.82353	0.256	0	0	interacts with	GmHDA18 (interacts with) K7LYE7	0	3847.I1MXC3	3847.K7LYE7	0	FALSE	interacts with	GmHDA18 (interacts with) K7LYE7
	0.141	0.075	0.516	0	3.13932	0.44	0	0	interacts with	GmHDA7 (interacts with) K7MK45	0	3847.K7KR69	3847.K7MK45	0	FALSE	interacts with	GmHDA7 (interacts with) K7MK45
	0.141	0.075	0.516	0	3.13932	0.44	0	0	interacts with	GmHDA7 (interacts with) K7LC20	0	3847.K7KR69	3847.K7LC20	0	FALSE	interacts with	GmHDA7 (interacts with) K7LC20
	0.183	0	0.504	0.251	3.13932	0.256	0	0	interacts with	GmHDA7 (interacts with) K7LYE7	0	3847.K7KR69	3847.K7LYE7	0	FALSE	interacts with	GmHDA7 (interacts with) K7LYE7
	0.29	0	0.688	0.055	3.44396	0.484	0	0.65	interacts with	GmHDA14 (interacts with) GmHDA8	0	3847.I1LTZ2	3847.K7K0Q1	0.207	FALSE	interacts with	GmHDA14 (interacts with) GmHDA8
	0.29	0	0.688	0.055	3.44396	0.484	0	0.649	interacts with	GmHDA14 (interacts with) GmHDA2	0	3847.I1LTZ2	3847.I1LWR2	0.207	FALSE	interacts with	GmHDA14 (interacts with) GmHDA2
	0.22	0	0.659	0.055	3.44396	0.484	0	0.647	interacts with	GmHDA14 (interacts with) GmHDA16	0	3847.I1LTZ2	3847.I1MTD8	0.209	FALSE	interacts with	GmHDA14 (interacts with) GmHDA16
	0.22	0	0.659	0.055	3.72632	0.484	0	0.644	interacts with	GmHDA14 (interacts with) GmHDA3	0	3847.I1LTZ2	3847.K7KKZ9	0.211	FALSE	interacts with	GmHDA14 (interacts with) GmHDA3
	0.479	0	0.658	0	3.02632	0.067	0	0	interacts with	GmHDA14 (interacts with) GmHDA18	0	3847.I1LTZ2	3847.I1MXC3	0.354	FALSE	interacts with	GmHDA14 (interacts with) GmHDA18
	0.141	0.075	0.516	0	3.34985	0.44	0	0	interacts with	GmHDA14 (interacts with) I1LVM1	0	3847.I1LTZ2	3847.I1LVM1	0	FALSE	interacts with	GmHDA14 (interacts with) I1LVM1
	0.141	0.075	0.516	0	3.34985	0.44	0	0	interacts with	GmHDA14 (interacts with) K7MK45	0	3847.I1LTZ2	3847.K7MK45	0	FALSE	interacts with	GmHDA14 (interacts with) K7MK45
	0.141	0.075	0.516	0	3.34985	0.44	0	0	interacts with	GmHDA14 (interacts with) K7LC20	0	3847.I1LTZ2	3847.K7LC20	0	FALSE	interacts with	GmHDA14 (interacts with) K7LC20
	0.183	0	0.504	0.251	3.34985	0.256	0	0	interacts with	GmHDA14 (interacts with) K7LYE7	0	3847.I1LTZ2	3847.K7LYE7	0	FALSE	interacts with	GmHDA14 (interacts with) K7LYE7
	0.549	0	0.658	0	2.6935	0.274	0	0	interacts with	GmSRT2 (interacts with) GmHDA18	0	3847.I1KBM6	3847.I1MXC3	0	FALSE	interacts with	GmSRT2 (interacts with) GmHDA18
	0.53	0	0.644	0	3.50929	0.274	0	0	interacts with	GmSRT2 (interacts with) GmHDA7	0	3847.I1KBM6	3847.K7KR69	0	FALSE	interacts with	GmSRT2 (interacts with) GmHDA7
	0.485	0	0.61	0	3.71981	0.274	0	0	interacts with	GmSRT2 (interacts with) GmHDA14	0	3847.I1KBM6	3847.I1LTZ2	0	FALSE	interacts with	GmSRT2 (interacts with) GmHDA14
	0.385	0	0.534	0	3.71981	0.274	0	0	interacts with	GmSRT2 (interacts with) GmHDA4	0	3847.I1KBM6	3847.I1MUF8	0	FALSE	interacts with	GmSRT2 (interacts with) GmHDA4
	0.24	0	0.424	0	4.3935	0.274	0	0	interacts with	GmSRT2 (interacts with) GmHDA3	0	3847.I1KBM6	3847.K7KKZ9	0	FALSE	interacts with	GmSRT2 (interacts with) GmHDA3
	0.24	0	0.424	0	4.11115	0.274	0	0	interacts with	GmSRT2 (interacts with) GmHDA16	0	3847.I1KBM6	3847.I1MTD8	0	FALSE	interacts with	GmSRT2 (interacts with) GmHDA16
	0.221	0	0.41	0	4.3935	0.274	0	0	interacts with	GmSRT2 (interacts with) GmHDA11	0	3847.I1KBM6	3847.I1LFN1	0	FALSE	interacts with	GmSRT2 (interacts with) GmHDA11
	0.221	0	0.41	0	4.11115	0.274	0	0	interacts with	GmSRT2 (interacts with) GmHDA8	0	3847.I1KBM6	3847.K7K0Q1	0	FALSE	interacts with	GmSRT2 (interacts with) GmHDA8
	0.221	0	0.41	0	4.11115	0.274	0	0	interacts with	GmSRT2 (interacts with) GmHDA2	0	3847.I1KBM6	3847.I1LWR2	0	FALSE	interacts with	GmSRT2 (interacts with) GmHDA2
	0.221	0	0.41	0	4.3935	0.274	0	0	interacts with	GmSRT2 (interacts with) GmHDA12	0	3847.I1KBM6	3847.I1LKU7	0	FALSE	interacts with	GmSRT2 (interacts with) GmHDA12
	0.406	0	0.406	0	10.1053	0	0	0	interacts with	GmSRT2 (interacts with) GmHDT4	0	3847.I1KBM6	3847.I1LTR4	0	FALSE	interacts with	GmSRT2 (interacts with) GmHDT4
	0.549	0	0.658	0	2.6935	0.274	0	0	interacts with	GmSRT1 (interacts with) GmHDA18	0	3847.I1JXZ2	3847.I1MXC3	0	FALSE	interacts with	GmSRT1 (interacts with) GmHDA18
	0.53	0	0.644	0	3.50929	0.274	0	0	interacts with	GmSRT1 (interacts with) GmHDA7	0	3847.I1JXZ2	3847.K7KR69	0	FALSE	interacts with	GmSRT1 (interacts with) GmHDA7
	0.485	0	0.61	0	3.71981	0.274	0	0	interacts with	GmSRT1 (interacts with) GmHDA14	0	3847.I1JXZ2	3847.I1LTZ2	0	FALSE	interacts with	GmSRT1 (interacts with) GmHDA14
	0.385	0	0.534	0	3.71981	0.274	0	0	interacts with	GmSRT1 (interacts with) GmHDA4	0	3847.I1JXZ2	3847.I1MUF8	0	FALSE	interacts with	GmSRT1 (interacts with) GmHDA4
	0.357	0	0.513	0	3.60929	0.274	0	0	interacts with	GmSRT1 (interacts with) GmHDA5	0	3847.I1JXZ2	3847.I1JZJ1	0	FALSE	interacts with	GmSRT1 (interacts with) GmHDA5
	0.24	0	0.424	0	4.11115	0.274	0	0	interacts with	GmSRT1 (interacts with) GmHDA16	0	3847.I1JXZ2	3847.I1MTD8	0	FALSE	interacts with	GmSRT1 (interacts with) GmHDA16
	0.24	0	0.424	0	4.11115	0.274	0	0	interacts with	GmSRT1 (interacts with) GmHDA6	0	3847.I1JXZ2	3847.I1K037	0	FALSE	interacts with	GmSRT1 (interacts with) GmHDA6
	0.24	0	0.424	0	4.3935	0.274	0	0	interacts with	GmSRT1 (interacts with) GmHDA3	0	3847.I1JXZ2	3847.K7KKZ9	0	FALSE	interacts with	GmSRT1 (interacts with) GmHDA3
	0.221	0	0.41	0	4.3935	0.274	0	0	interacts with	GmSRT1 (interacts with) GmHDA11	0	3847.I1JXZ2	3847.I1LFN1	0	FALSE	interacts with	GmSRT1 (interacts with) GmHDA11
	0.221	0	0.41	0	4.11115	0.274	0	0	interacts with	GmSRT1 (interacts with) GmHDA8	0	3847.I1JXZ2	3847.K7K0Q1	0	FALSE	interacts with	GmSRT1 (interacts with) GmHDA8
	0.221	0	0.41	0	4.3935	0.274	0	0	interacts with	GmSRT1 (interacts with) GmHDA12	0	3847.I1JXZ2	3847.I1LKU7	0	FALSE	interacts with	GmSRT1 (interacts with) GmHDA12
	0.221	0	0.41	0	4.11115	0.274	0	0	interacts with	GmSRT1 (interacts with) GmHDA2	0	3847.I1JXZ2	3847.I1LWR2	0	FALSE	interacts with	GmSRT1 (interacts with) GmHDA2
	0.406	0	0.406	0	10.1053	0	0	0	interacts with	GmSRT1 (interacts with) GmHDT4	0	3847.I1JXZ2	3847.I1LTR4	0	FALSE	interacts with	GmSRT1 (interacts with) GmHDT4
	0.293	0	0.692	0.055	3.72632	0.484	0	0.616	interacts with	GmHDA4 (interacts with) GmHDA3	0	3847.I1MUF8	3847.K7KKZ9	0.213	FALSE	interacts with	GmHDA4 (interacts with) GmHDA3
	0.22	0	0.661	0.055	3.44396	0.484	0	0.606	interacts with	GmHDA4 (interacts with) GmHDA8	0	3847.I1MUF8	3847.K7K0Q1	0.215	FALSE	interacts with	GmHDA4 (interacts with) GmHDA8
	0.479	0	0.56	0	3.02632	0.067	0	0.6	interacts with	GmHDA4 (interacts with) GmHDA18	0	3847.I1MUF8	3847.I1MXC3	0.169	FALSE	interacts with	GmHDA4 (interacts with) GmHDA18
	0.141	0.075	0.516	0	3.34985	0.44	0	0	interacts with	GmHDA4 (interacts with) K7LC20	0	3847.I1MUF8	3847.K7LC20	0	FALSE	interacts with	GmHDA4 (interacts with) K7LC20
	0.141	0.075	0.516	0	3.34985	0.44	0	0	interacts with	GmHDA4 (interacts with) K7MK45	0	3847.I1MUF8	3847.K7MK45	0	FALSE	interacts with	GmHDA4 (interacts with) K7MK45
	0.183	0	0.504	0.251	3.34985	0.256	0	0	interacts with	GmHDA4 (interacts with) K7LYE7	0	3847.I1MUF8	3847.K7LYE7	0	FALSE	interacts with	GmHDA4 (interacts with) K7LYE7
	0.293	0	0.689	0.055	3.44396	0.484	0	0.636	interacts with	GmHDA10 (interacts with) GmHDA6	0	3847.GmHDA10	3847.I1K037	0.204	FALSE	interacts with	GmHDA10 (interacts with) GmHDA6
	0.293	0	0.689	0.055	3.72632	0.484	0	0.636	interacts with	GmHDA10 (interacts with) GmHDA3	0	3847.GmHDA10	3847.K7KKZ9	0.205	FALSE	interacts with	GmHDA10 (interacts with) GmHDA3
	0.293	0	0.688	0.055	3.44396	0.484	0	0.639	interacts with	GmHDA10 (interacts with) GmHDA16	0	3847.GmHDA10	3847.I1MTD8	0.203	FALSE	interacts with	GmHDA10 (interacts with) GmHDA16
	0.22	0	0.657	0.055	3.72632	0.484	0	0.629	interacts with	GmHDA10 (interacts with) GmHDA11	0	3847.GmHDA10	3847.I1LFN1	0.206	FALSE	interacts with	GmHDA10 (interacts with) GmHDA11
	0.22	0	0.656	0.055	3.72632	0.484	0	0.633	interacts with	GmHDA10 (interacts with) GmHDA1	0	3847.GmHDA10	3847.I1JB12	0.203	FALSE	interacts with	GmHDA10 (interacts with) I1JB12
	0.22	0	0.656	0.055	3.44396	0.484	0	0.637	interacts with	GmHDA10 (interacts with) GmHDA8	0	3847.GmHDA10	3847.K7K0Q1	0.203	FALSE	interacts with	GmHDA10 (interacts with) GmHDA8
	0.22	0	0.656	0.055	3.44396	0.484	0	0.635	interacts with	GmHDA10 (interacts with) GmHDA2	0	3847.GmHDA10	3847.I1LWR2	0.203	FALSE	interacts with	GmHDA10 (interacts with) GmHDA2
	0.22	0	0.655	0.055	3.72632	0.484	0	0.633	interacts with	GmHDA10 (interacts with) GmHDA12	0	3847.GmHDA10	3847.I1LKU7	0.2	FALSE	interacts with	GmHDA10 (interacts with) GmHDA12
	0.479	0	0.562	0	3.02632	0.067	0	0.6	interacts with	GmHDA10 (interacts with) GmHDA18	0	3847.GmHDA10	3847.I1MXC3	0.171	FALSE	interacts with	GmHDA10 (interacts with) GmHDA18
	0.385	0	0.534	0	3.71981	0.274	0	0	interacts with	GmHDA10 (interacts with) GmSRT1	0	3847.GmHDA10	3847.I1JXZ2	0	FALSE	interacts with	GmHDA10 (interacts with) GmSRT1
	0.385	0	0.534	0	3.71981	0.274	0	0	interacts with	GmHDA10 (interacts with) GmSRT2	0	3847.GmHDA10	3847.I1KBM6	0	FALSE	interacts with	GmHDA10 (interacts with) GmSRT2
	0.141	0.075	0.516	0	3.34985	0.44	0	0	interacts with	GmHDA10 (interacts with) A0A368UH09	0	3847.GmHDA10	3847.A0A368UH09	0	FALSE	interacts with	GmHDA10 (interacts with) A0A368UH09
	0.141	0.075	0.516	0	3.34985	0.44	0	0	interacts with	GmHDA10 (interacts with) K7MK45	0	3847.GmHDA10	3847.K7MK45	0	FALSE	interacts with	GmHDA10 (interacts with) K7MK45
	0.141	0.075	0.516	0	3.34985	0.44	0	0	interacts with	GmHDA10 (interacts with) I1LVM1	0	3847.GmHDA10	3847.I1LVM1	0	FALSE	interacts with	GmHDA10 (interacts with) I1LVM1
	0.141	0.075	0.516	0	3.34985	0.44	0	0	interacts with	GmHDA10 (interacts with) K7LC20	0	3847.GmHDA10	3847.K7LC20	0	FALSE	interacts with	GmHDA10 (interacts with) K7LC20
	0.183	0	0.504	0.251	3.34985	0.256	0	0	interacts with	GmHDA10 (interacts with) K7LYE7	0	3847.GmHDA10	3847.K7LYE7	0	FALSE	interacts with	GmHDA10 (interacts with) K7LYE7
	0.422	0	0.747	0.055	3.33344	0.484	0	0.622	interacts with	GmHDA15 (interacts with) GmHDA6	0	3847.GmHDA15	3847.I1K037	0.208	FALSE	interacts with	GmHDA15 (interacts with) GmHDA6
	0.421	0	0.746	0.055	3.33344	0.484	0	0.624	interacts with	GmHDA15 (interacts with) GmHDA16	0	3847.GmHDA15	3847.I1MTD8	0.207	FALSE	interacts with	GmHDA15 (interacts with) GmHDA16
	0.22	0	0.658	0.055	3.61579	0.484	0	0.611	interacts with	GmHDA15 (interacts with) GmHDA12	0	3847.GmHDA15	3847.I1LKU7	0.207	FALSE	interacts with	GmHDA15 (interacts with) GmHDA12
	0.22	0	0.658	0.055	3.33344	0.484	0	0.62	interacts with	GmHDA15 (interacts with) GmHDA2	0	3847.GmHDA15	3847.I1LWR2	0.208	FALSE	interacts with	GmHDA15 (interacts with) GmHDA2
	0.22	0	0.658	0.055	3.61579	0.484	0	0.62	interacts with	GmHDA15 (interacts with) GmHDA1	0	3847.GmHDA15	3847.I1JB12	0.208	FALSE	interacts with	GmHDA15 (interacts with) I1JB12
	0.22	0	0.658	0.055	3.33344	0.484	0	0.623	interacts with	GmHDA15 (interacts with) GmHDA8	0	3847.GmHDA15	3847.K7K0Q1	0.207	FALSE	interacts with	GmHDA15 (interacts with) GmHDA8
	0.22	0	0.658	0.055	3.61579	0.484	0	0.624	interacts with	GmHDA15 (interacts with) GmHDA11	0	3847.GmHDA15	3847.I1LFN1	0.207	FALSE	interacts with	GmHDA15 (interacts with) GmHDA11
	0.22	0	0.657	0.055	3.61579	0.484	0	0.615	interacts with	GmHDA15 (interacts with) GmHDA13	0	3847.GmHDA15	3847.GmHDA13	0.205	FALSE	interacts with	GmHDA15 (interacts with) GmHDA13
	0.22	0	0.655	0.055	3.61579	0.484	0	0.641	interacts with	GmHDA15 (interacts with) GmHDA3	0	3847.GmHDA15	3847.K7KKZ9	0.2	FALSE	interacts with	GmHDA15 (interacts with) GmHDA3
	0.22	0	0.586	0.055	3.61579	0.484	0	0	interacts with	GmHDA15 (interacts with) GmHDA9	0	3847.GmHDA15	3847.GmHDA9	0	FALSE	interacts with	GmHDA15 (interacts with) GmHDA9
	0.479	0	0.554	0	2.91579	0.067	0	0.633	interacts with	GmHDA15 (interacts with) GmHDA18	0	3847.GmHDA15	3847.I1MXC3	0.156	FALSE	interacts with	GmHDA15 (interacts with) GmHDA18
	0.141	0.075	0.516	0	3.23932	0.44	0	0	interacts with	GmHDA15 (interacts with) K7LC20	0	3847.GmHDA15	3847.K7LC20	0	FALSE	interacts with	GmHDA15 (interacts with) K7LC20
	0.141	0.075	0.516	0	3.23932	0.44	0	0	interacts with	GmHDA15 (interacts with) I1LVM1	0	3847.GmHDA15	3847.I1LVM1	0	FALSE	interacts with	GmHDA15 (interacts with) I1LVM1
	0.141	0.075	0.516	0	3.23932	0.44	0	0	interacts with	GmHDA15 (interacts with) K7MK45	0	3847.GmHDA15	3847.K7MK45	0	FALSE	interacts with	GmHDA15 (interacts with) K7MK45
	0.141	0.075	0.516	0	3.23932	0.44	0	0	interacts with	GmHDA15 (interacts with) A0A368UH09	0	3847.GmHDA15	3847.A0A368UH09	0	FALSE	interacts with	GmHDA15 (interacts with) A0A368UH09
	0.357	0	0.513	0	3.60929	0.274	0	0	interacts with	GmHDA15 (interacts with) GmSRT2	0	3847.GmHDA15	3847.I1KBM6	0	FALSE	interacts with	GmHDA15 (interacts with) GmSRT2
	0.357	0	0.513	0	3.60929	0.274	0	0	interacts with	GmHDA15 (interacts with) GmSRT1	0	3847.GmHDA15	3847.I1JXZ2	0	FALSE	interacts with	GmHDA15 (interacts with) GmSRT1
	0.183	0	0.504	0.251	3.23932	0.256	0	0	interacts with	GmHDA15 (interacts with) K7LYE7	0	3847.GmHDA15	3847.K7LYE7	0	FALSE	interacts with	GmHDA15 (interacts with) K7LYE7
	0.389	0	0.467	0	2.1	0	0	0.752	interacts with	GmHDA15 (interacts with) GmHDA7	0	3847.GmHDA15	3847.K7KR69	0.164	FALSE	interacts with	GmHDA15 (interacts with) GmHDA7
	0.394	0	0.734	0.055	3.33344	0.484	0	0.625	interacts with	GmHDA5 (interacts with) GmHDA6	0	3847.I1JZJ1	3847.I1K037	0.206	FALSE	interacts with	GmHDA5 (interacts with) GmHDA6
	0.392	0	0.733	0.055	3.33344	0.484	0	0.628	interacts with	GmHDA5 (interacts with) GmHDA16	0	3847.I1JZJ1	3847.I1MTD8	0.205	FALSE	interacts with	GmHDA5 (interacts with) GmHDA16
	0.22	0	0.657	0.055	3.33344	0.484	0	0.628	interacts with	GmHDA5 (interacts with) GmHDA8	0	3847.I1JZJ1	3847.K7K0Q1	0.204	FALSE	interacts with	GmHDA5 (interacts with) GmHDA8
	0.22	0	0.657	0.055	3.33344	0.484	0	0.627	interacts with	GmHDA5 (interacts with) GmHDA2	0	3847.I1JZJ1	3847.I1LWR2	0.204	FALSE	interacts with	GmHDA5 (interacts with) GmHDA2
	0.22	0	0.656	0.055	3.61579	0.484	0	0.63	interacts with	GmHDA5 (interacts with) GmHDA11	0	3847.I1JZJ1	3847.I1LFN1	0.203	FALSE	interacts with	GmHDA5 (interacts with) GmHDA11
	0.22	0	0.656	0.055	3.61579	0.484	0	0.615	interacts with	GmHDA5 (interacts with) GmHDA12	0	3847.I1JZJ1	3847.I1LKU7	0.204	FALSE	interacts with	GmHDA5 (interacts with) GmHDA12
	0.22	0	0.653	0.055	3.61579	0.484	0	0.648	interacts with	GmHDA5 (interacts with) GmHDA3	0	3847.I1JZJ1	3847.K7KKZ9	0.196	FALSE	interacts with	GmHDA5 (interacts with) GmHDA3
	0.479	0	0.554	0	2.91579	0.067	0	0.629	interacts with	GmHDA5 (interacts with) GmHDA18	0	3847.I1JZJ1	3847.I1MXC3	0.157	FALSE	interacts with	GmHDA5 (interacts with) GmHDA18
	0.141	0.075	0.516	0	3.23932	0.44	0	0	interacts with	GmHDA5 (interacts with) K7MK45	0	3847.I1JZJ1	3847.K7MK45	0	FALSE	interacts with	GmHDA5 (interacts with) K7MK45
	0.141	0.075	0.516	0	3.23932	0.44	0	0	interacts with	GmHDA5 (interacts with) I1LVM1	0	3847.I1JZJ1	3847.I1LVM1	0	FALSE	interacts with	GmHDA5 (interacts with) I1LVM1
	0.141	0.075	0.516	0	3.23932	0.44	0	0	interacts with	GmHDA5 (interacts with) K7LC20	0	3847.I1JZJ1	3847.K7LC20	0	FALSE	interacts with	GmHDA5 (interacts with) K7LC20
	0.357	0	0.513	0	3.60929	0.274	0	0	interacts with	GmHDA5 (interacts with) GmSRT2	0	3847.I1JZJ1	3847.I1KBM6	0	FALSE	interacts with	GmHDA5 (interacts with) GmSRT2
	0.183	0	0.504	0.251	3.23932	0.256	0	0	interacts with	GmHDA5 (interacts with) K7LYE7	0	3847.I1JZJ1	3847.K7LYE7	0	FALSE	interacts with	GmHDA5 (interacts with) K7LYE7
	0.389	0	0.467	0	2.1	0	0	0.751	interacts with	GmHDA5 (interacts with) GmHDA7	0	3847.I1JZJ1	3847.K7KR69	0.164	FALSE	interacts with	GmHDA5 (interacts with) GmHDA7
	0.306	0	0.701	0.055	3.51579	0.484	0	0.608	interacts with	GmHDA11 (interacts with) GmHDA7	0	3847.I1LFN1	3847.K7KR69	0.22	FALSE	interacts with	GmHDA11 (interacts with) GmHDA7
	0.29	0	0.69	0.055	3.72632	0.484	0	0.643	interacts with	GmHDA11 (interacts with) GmHDA14	0	3847.I1LFN1	3847.I1LTZ2	0.211	FALSE	interacts with	GmHDA11 (interacts with) GmHDA14
	0.22	0	0.66	0.055	3.72632	0.484	0	0.612	interacts with	GmHDA11 (interacts with) GmHDA4	0	3847.I1LFN1	3847.I1MUF8	0.212	FALSE	interacts with	GmHDA11 (interacts with) GmHDA4
	0.189	0.053	0.6	0	4.02353	0.522	0	0	interacts with	GmHDA11 (interacts with) K7LC20	0	3847.I1LFN1	3847.K7LC20	0	FALSE	interacts with	GmHDA11 (interacts with) K7LC20
	0.189	0.053	0.6	0	4.02353	0.522	0	0	interacts with	GmHDA11 (interacts with) I1LVM1	0	3847.I1LFN1	3847.I1LVM1	0	FALSE	interacts with	GmHDA11 (interacts with) I1LVM1
	0.189	0.053	0.6	0	4.02353	0.522	0	0	interacts with	GmHDA11 (interacts with) K7MK45	0	3847.I1LFN1	3847.K7MK45	0	FALSE	interacts with	GmHDA11 (interacts with) K7MK45
	0.161	0	0.539	0.266	4.02353	0.313	0	0	interacts with	GmHDA11 (interacts with) K7LYE7	0	3847.I1LFN1	3847.K7LYE7	0	FALSE	interacts with	GmHDA11 (interacts with) K7LYE7
	0.409	0	0.468	0	3.7	0	0	0.635	interacts with	GmHDA11 (interacts with) GmHDA18	0	3847.I1LFN1	3847.I1MXC3	0.137	FALSE	interacts with	GmHDA11 (interacts with) GmHDA18
	0.293	0	0.692	0.055	3.44396	0.484	0	0.614	interacts with	GmHDA6 (interacts with) GmHDA4	0	3847.I1K037	3847.I1MUF8	0.213	FALSE	interacts with	GmHDA6 (interacts with) GmHDA4
	0.22	0	0.663	0.055	3.23344	0.484	0	0.614	interacts with	GmHDA6 (interacts with) GmHDA7	0	3847.I1K037	3847.K7KR69	0.219	FALSE	interacts with	GmHDA6 (interacts with) GmHDA7
	0.22	0	0.659	0.055	3.44396	0.484	0	0.644	interacts with	GmHDA6 (interacts with) GmHDA14	0	3847.I1K037	3847.I1LTZ2	0.21	FALSE	interacts with	GmHDA6 (interacts with) GmHDA14
	0.189	0.053	0.6	0	3.74118	0.522	0	0	interacts with	GmHDA6 (interacts with) K7LC20	0	3847.I1K037	3847.K7LC20	0	FALSE	interacts with	GmHDA6 (interacts with) K7LC20
	0.189	0.053	0.6	0	3.74118	0.522	0	0	interacts with	GmHDA6 (interacts with) K7MK45	0	3847.I1K037	3847.K7MK45	0	FALSE	interacts with	GmHDA6 (interacts with) K7MK45
	0.189	0.053	0.6	0	3.74118	0.522	0	0	interacts with	GmHDA6 (interacts with) I1LVM1	0	3847.I1K037	3847.I1LVM1	0	FALSE	interacts with	GmHDA6 (interacts with) I1LVM1
	0.161	0	0.539	0.266	3.74118	0.313	0	0	interacts with	GmHDA6 (interacts with) K7LYE7	0	3847.I1K037	3847.K7LYE7	0	FALSE	interacts with	GmHDA6 (interacts with) K7LYE7
	0.409	0	0.469	0	3.41765	0	0	0.627	interacts with	GmHDA6 (interacts with) GmHDA18	0	3847.I1K037	3847.I1MXC3	0.139	FALSE	interacts with	GmHDA6 (interacts with) GmHDA18
	0.24	0	0.424	0	4.11115	0.274	0	0	interacts with	GmHDA6 (interacts with) GmSRT2	0	3847.I1K037	3847.I1KBM6	0	FALSE	interacts with	GmHDA6 (interacts with) GmSRT2
	0.403	0	0.415	0	2.23529	0	0	0.963	interacts with	GmHDA6 (interacts with) GmHDA2	0	3847.I1K037	3847.I1LWR2	0.059	FALSE	interacts with	GmHDA6 (interacts with) GmHDA2
	0.403	0	0.415	0	2.23529	0	0	0.964	interacts with	GmHDA6 (interacts with) GmHDA8	0	3847.I1K037	3847.K7K0Q1	0.058	FALSE	interacts with	GmHDA6 (interacts with) GmHDA8
	0.306	0	0.701	0.055	3.51579	0.484	0	0.604	interacts with	GmHDA1 (interacts with) GmHDA7	0	3847.I1JB12	3847.K7KR69	0.222	FALSE	interacts with	I1JB12 (interacts with) GmHDA7
	0.29	0	0.691	0.055	3.72632	0.484	0	0.638	interacts with	GmHDA1 (interacts with) GmHDA14	0	3847.I1JB12	3847.I1LTZ2	0.213	FALSE	interacts with	I1JB12 (interacts with) GmHDA14
	0.22	0	0.66	0.055	3.72632	0.484	0	0.613	interacts with	GmHDA1 (interacts with) GmHDA4	0	3847.I1JB12	3847.I1MUF8	0.212	FALSE	interacts with	I1JB12 (interacts with) GmHDA4
	0.22	0	0.657	0.055	3.61579	0.484	0	0.625	interacts with	GmHDA1 (interacts with) GmHDA5	0	3847.I1JB12	3847.I1JZJ1	0.205	FALSE	interacts with	I1JB12 (interacts with) GmHDA5
	0.189	0.053	0.6	0	4.02353	0.522	0	0	interacts with	GmHDA1 (interacts with) K7LC20	0	3847.I1JB12	3847.K7LC20	0	FALSE	interacts with	I1JB12 (interacts with) K7LC20
	0.189	0.053	0.6	0	4.02353	0.522	0	0	interacts with	GmHDA1 (interacts with) K7MK45	0	3847.I1JB12	3847.K7MK45	0	FALSE	interacts with	I1JB12 (interacts with) K7MK45
	0.189	0.053	0.6	0	4.02353	0.522	0	0	interacts with	GmHDA1 (interacts with) I1LVM1	0	3847.I1JB12	3847.I1LVM1	0	FALSE	interacts with	I1JB12 (interacts with) I1LVM1
	0.161	0	0.539	0.266	4.02353	0.313	0	0	interacts with	GmHDA1 (interacts with) K7LYE7	0	3847.I1JB12	3847.K7LYE7	0	FALSE	interacts with	I1JB12 (interacts with) K7LYE7
	0.409	0	0.467	0	3.7	0	0	0.641	interacts with	GmHDA1 (interacts with) GmHDA18	0	3847.I1JB12	3847.I1MXC3	0.136	FALSE	interacts with	I1JB12 (interacts with) GmHDA18
	0.221	0	0.41	0	4.3935	0.274	0	0	interacts with	GmHDA1 (interacts with) GmSRT1	0	3847.I1JB12	3847.I1JXZ2	0	FALSE	interacts with	I1JB12 (interacts with) GmSRT1
	0.221	0	0.41	0	4.3935	0.274	0	0	interacts with	GmHDA1 (interacts with) GmSRT2	0	3847.I1JB12	3847.I1KBM6	0	FALSE	interacts with	I1JB12 (interacts with) GmSRT2
	0.306	0	0.701	0.055	3.23344	0.484	0	0.604	interacts with	GmHDA8 (interacts with) GmHDA7	0	3847.K7K0Q1	3847.K7KR69	0.222	FALSE	interacts with	GmHDA8 (interacts with) GmHDA7
	0.189	0.053	0.6	0	3.74118	0.522	0	0	interacts with	GmHDA8 (interacts with) K7MK45	0	3847.K7K0Q1	3847.K7MK45	0	FALSE	interacts with	GmHDA8 (interacts with) K7MK45
	0.189	0.053	0.6	0	3.74118	0.522	0	0	interacts with	GmHDA8 (interacts with) K7LC20	0	3847.K7K0Q1	3847.K7LC20	0	FALSE	interacts with	GmHDA8 (interacts with) K7LC20
	0.161	0	0.539	0.266	3.74118	0.313	0	0	interacts with	GmHDA8 (interacts with) K7LYE7	0	3847.K7K0Q1	3847.K7LYE7	0	FALSE	interacts with	GmHDA8 (interacts with) K7LYE7
	0.22	0	0.664	0.055	3.51579	0.484	0	0.609	interacts with	GmHDA3 (interacts with) GmHDA7	0	3847.K7KKZ9	3847.K7KR69	0.222	FALSE	interacts with	GmHDA3 (interacts with) GmHDA7
	0.189	0.053	0.6	0	4.02353	0.522	0	0	interacts with	GmHDA3 (interacts with) K7MK45	0	3847.K7KKZ9	3847.K7MK45	0	FALSE	interacts with	GmHDA3 (interacts with) K7MK45
	0.189	0.053	0.6	0	4.02353	0.522	0	0	interacts with	GmHDA3 (interacts with) K7LC20	0	3847.K7KKZ9	3847.K7LC20	0	FALSE	interacts with	GmHDA3 (interacts with) K7LC20
	0.161	0	0.539	0.266	4.02353	0.313	0	0	interacts with	GmHDA3 (interacts with) K7LYE7	0	3847.K7KKZ9	3847.K7LYE7	0	FALSE	interacts with	GmHDA3 (interacts with) K7LYE7
	0.293	0	0.691	0.055	3.44396	0.484	0	0.62	interacts with	GmHDA16 (interacts with) GmHDA4	0	3847.I1MTD8	3847.I1MUF8	0.211	FALSE	interacts with	GmHDA16 (interacts with) GmHDA4
	0.22	0	0.663	0.055	3.23344	0.484	0	0.613	interacts with	GmHDA16 (interacts with) GmHDA7	0	3847.I1MTD8	3847.K7KR69	0.22	FALSE	interacts with	GmHDA16 (interacts with) GmHDA7
	0.189	0.053	0.6	0	3.74118	0.522	0	0	interacts with	GmHDA16 (interacts with) K7LC20	0	3847.I1MTD8	3847.K7LC20	0	FALSE	interacts with	GmHDA16 (interacts with) K7LC20
	0.189	0.053	0.6	0	3.74118	0.522	0	0	interacts with	GmHDA16 (interacts with) K7MK45	0	3847.I1MTD8	3847.K7MK45	0	FALSE	interacts with	GmHDA16 (interacts with) K7MK45
	0.161	0	0.539	0.266	3.74118	0.313	0	0	interacts with	GmHDA16 (interacts with) K7LYE7	0	3847.I1MTD8	3847.K7LYE7	0	FALSE	interacts with	GmHDA16 (interacts with) K7LYE7
	0.409	0	0.47	0	3.41765	0	0	0.627	interacts with	GmHDA16 (interacts with) GmHDA18	0	3847.I1MTD8	3847.I1MXC3	0.14	FALSE	interacts with	GmHDA16 (interacts with) GmHDA18
	0.403	0	0.414	0	2.23529	0	0	0.965	interacts with	GmHDA16 (interacts with) GmHDA8	0	3847.I1MTD8	3847.K7K0Q1	0.058	FALSE	interacts with	GmHDA16 (interacts with) GmHDA8
	0.22	0	0.659	0.055	3.72632	0.484	0	0	interacts with	GmHDA9 (interacts with) GmHDA14	0	3847.GmHDA9	3847.I1LTZ2	0.211	FALSE	interacts with	GmHDA9 (interacts with) GmHDA14
	0.293	0	0.625	0.055	3.72632	0.484	0	0	interacts with	GmHDA9 (interacts with) GmHDA10	0	3847.GmHDA9	3847.GmHDA10	0	FALSE	interacts with	GmHDA9 (interacts with) GmHDA10
	0.293	0	0.625	0.055	3.72632	0.484	0	0	interacts with	GmHDA9 (interacts with) GmHDA4	0	3847.GmHDA9	3847.I1MUF8	0	FALSE	interacts with	GmHDA9 (interacts with) GmHDA4
	0.189	0.053	0.6	0	4.02353	0.522	0	0	interacts with	GmHDA9 (interacts with) K7LC20	0	3847.GmHDA9	3847.K7LC20	0	FALSE	interacts with	GmHDA9 (interacts with) K7LC20
	0.189	0.053	0.6	0	4.02353	0.522	0	0	interacts with	GmHDA9 (interacts with) I1LVM1	0	3847.GmHDA9	3847.I1LVM1	0	FALSE	interacts with	GmHDA9 (interacts with) I1LVM1
	0.189	0.053	0.6	0	4.02353	0.522	0	0	interacts with	GmHDA9 (interacts with) K7MK45	0	3847.GmHDA9	3847.K7MK45	0	FALSE	interacts with	GmHDA9 (interacts with) K7MK45
	0.189	0.053	0.6	0	4.02353	0.522	0	0	interacts with	GmHDA9 (interacts with) A0A368UH09	0	3847.GmHDA9	3847.A0A368UH09	0	FALSE	interacts with	GmHDA9 (interacts with) A0A368UH09
	0.22	0	0.586	0.055	3.51579	0.484	0	0	interacts with	GmHDA9 (interacts with) GmHDA7	0	3847.GmHDA9	3847.K7KR69	0	FALSE	interacts with	GmHDA9 (interacts with) GmHDA7
	0.22	0	0.586	0.055	3.61579	0.484	0	0	interacts with	GmHDA9 (interacts with) GmHDA5	0	3847.GmHDA9	3847.I1JZJ1	0	FALSE	interacts with	GmHDA9 (interacts with) GmHDA5
	0.161	0	0.539	0.266	4.02353	0.313	0	0	interacts with	GmHDA9 (interacts with) K7LYE7	0	3847.GmHDA9	3847.K7LYE7	0	FALSE	interacts with	GmHDA9 (interacts with) K7LYE7
	0.24	0	0.424	0	4.3935	0.274	0	0	interacts with	GmHDA9 (interacts with) GmSRT2	0	3847.GmHDA9	3847.I1KBM6	0	FALSE	interacts with	GmHDA9 (interacts with) GmSRT2
	0.24	0	0.424	0	4.3935	0.274	0	0	interacts with	GmHDA9 (interacts with) GmSRT1	0	3847.GmHDA9	3847.I1JXZ2	0	FALSE	interacts with	GmHDA9 (interacts with) GmSRT1
	0.409	0	0.408	0	3.7	0	0	0	interacts with	GmHDA9 (interacts with) GmHDA18	0	3847.GmHDA9	3847.I1MXC3	0	FALSE	interacts with	GmHDA9 (interacts with) GmHDA18
	0.306	0	0.701	0.055	3.23344	0.484	0	0.602	interacts with	GmHDA2 (interacts with) GmHDA7	0	3847.I1LWR2	3847.K7KR69	0.223	FALSE	interacts with	GmHDA2 (interacts with) GmHDA7
	0.22	0	0.661	0.055	3.44396	0.484	0	0.61	interacts with	GmHDA2 (interacts with) GmHDA4	0	3847.I1LWR2	3847.I1MUF8	0.214	FALSE	interacts with	GmHDA2 (interacts with) GmHDA4
	0.189	0.053	0.6	0	3.74118	0.522	0	0	interacts with	GmHDA2 (interacts with) K7LC20	0	3847.I1LWR2	3847.K7LC20	0	FALSE	interacts with	GmHDA2 (interacts with) K7LC20
	0.189	0.053	0.6	0	3.74118	0.522	0	0	interacts with	GmHDA2 (interacts with) K7MK45	0	3847.I1LWR2	3847.K7MK45	0	FALSE	interacts with	GmHDA2 (interacts with) K7MK45
	0.161	0	0.539	0.266	3.74118	0.313	0	0	interacts with	GmHDA2 (interacts with) K7LYE7	0	3847.I1LWR2	3847.K7LYE7	0	FALSE	interacts with	GmHDA2 (interacts with) K7LYE7
	0.409	0	0.468	0	3.41765	0	0	0.624	interacts with	GmHDA2 (interacts with) GmHDA18	0	3847.I1LWR2	3847.I1MXC3	0.138	FALSE	interacts with	GmHDA2 (interacts with) GmHDA18
	0.403	0	0.414	0	2.23529	0	0	0.965	interacts with	GmHDA2 (interacts with) GmHDA16	0	3847.I1LWR2	3847.I1MTD8	0.058	FALSE	interacts with	GmHDA2 (interacts with) GmHDA16
	0.306	0	0.701	0.055	3.51579	0.484	0	0.598	interacts with	GmHDA13 (interacts with) GmHDA7	0	3847.GmHDA13	3847.K7KR69	0.222	FALSE	interacts with	GmHDA13 (interacts with) GmHDA7
	0.29	0	0.689	0.055	3.72632	0.484	0	0.644	interacts with	GmHDA13 (interacts with) GmHDA14	0	3847.GmHDA13	3847.I1LTZ2	0.209	FALSE	interacts with	GmHDA13 (interacts with) GmHDA14
	0.22	0	0.656	0.055	3.61579	0.484	0	0.618	interacts with	GmHDA13 (interacts with) GmHDA5	0	3847.GmHDA13	3847.I1JZJ1	0.203	FALSE	interacts with	GmHDA13 (interacts with) GmHDA5
	0.22	0	0.655	0.055	3.72632	0.484	0	0.629	interacts with	GmHDA13 (interacts with) GmHDA4	0	3847.GmHDA13	3847.I1MUF8	0.201	FALSE	interacts with	GmHDA13 (interacts with) GmHDA4
	0.22	0	0.654	0.055	3.72632	0.484	0	0.636	interacts with	GmHDA13 (interacts with) GmHDA10	0	3847.GmHDA13	3847.GmHDA10	0.199	FALSE	interacts with	GmHDA13 (interacts with) GmHDA10
	0.189	0.053	0.6	0	4.02353	0.522	0	0	interacts with	GmHDA13 (interacts with) K7LC20	0	3847.GmHDA13	3847.K7LC20	0	FALSE	interacts with	GmHDA13 (interacts with) K7LC20
	0.189	0.053	0.6	0	4.02353	0.522	0	0	interacts with	GmHDA13 (interacts with) K7MK45	0	3847.GmHDA13	3847.K7MK45	0	FALSE	interacts with	GmHDA13 (interacts with) K7MK45
	0.189	0.053	0.6	0	4.02353	0.522	0	0	interacts with	GmHDA13 (interacts with) A0A368UH09	0	3847.GmHDA13	3847.A0A368UH09	0	FALSE	interacts with	GmHDA13 (interacts with) A0A368UH09
	0.189	0.053	0.6	0	4.02353	0.522	0	0	interacts with	GmHDA13 (interacts with) I1LVM1	0	3847.GmHDA13	3847.I1LVM1	0	FALSE	interacts with	GmHDA13 (interacts with) I1LVM1
	0.161	0	0.539	0.266	4.02353	0.313	0	0	interacts with	GmHDA13 (interacts with) K7LYE7	0	3847.GmHDA13	3847.K7LYE7	0	FALSE	interacts with	GmHDA13 (interacts with) K7LYE7
	0.409	0	0.47	0	3.7	0	0	0.622	interacts with	GmHDA13 (interacts with) GmHDA18	0	3847.GmHDA13	3847.I1MXC3	0.14	FALSE	interacts with	GmHDA13 (interacts with) GmHDA18
	0.221	0	0.41	0	4.3935	0.274	0	0	interacts with	GmHDA13 (interacts with) GmSRT2	0	3847.GmHDA13	3847.I1KBM6	0	FALSE	interacts with	GmHDA13 (interacts with) GmSRT2
	0.221	0	0.41	0	4.3935	0.274	0	0	interacts with	GmHDA13 (interacts with) GmSRT1	0	3847.GmHDA13	3847.I1JXZ2	0	FALSE	interacts with	GmHDA13 (interacts with) GmSRT1
	0.306	0	0.701	0.055	3.51579	0.484	0	0.599	interacts with	GmHDA12 (interacts with) GmHDA7	0	3847.I1LKU7	3847.K7KR69	0.221	FALSE	interacts with	GmHDA12 (interacts with) GmHDA7
	0.29	0	0.69	0.055	3.72632	0.484	0	0.638	interacts with	GmHDA12 (interacts with) GmHDA14	0	3847.I1LKU7	3847.I1LTZ2	0.211	FALSE	interacts with	GmHDA12 (interacts with) GmHDA14
	0.22	0	0.655	0.055	3.72632	0.484	0	0.627	interacts with	GmHDA12 (interacts with) GmHDA4	0	3847.I1LKU7	3847.I1MUF8	0.202	FALSE	interacts with	GmHDA12 (interacts with) GmHDA4
	0.189	0.053	0.6	0	4.02353	0.522	0	0	interacts with	GmHDA12 (interacts with) K7LC20	0	3847.I1LKU7	3847.K7LC20	0	FALSE	interacts with	GmHDA12 (interacts with) K7LC20
	0.189	0.053	0.6	0	4.02353	0.522	0	0	interacts with	GmHDA12 (interacts with) K7MK45	0	3847.I1LKU7	3847.K7MK45	0	FALSE	interacts with	GmHDA12 (interacts with) K7MK45
	0.189	0.053	0.6	0	4.02353	0.522	0	0	interacts with	GmHDA12 (interacts with) I1LVM1	0	3847.I1LKU7	3847.I1LVM1	0	FALSE	interacts with	GmHDA12 (interacts with) I1LVM1
	0.161	0	0.539	0.266	4.02353	0.313	0	0	interacts with	GmHDA12 (interacts with) K7LYE7	0	3847.I1LKU7	3847.K7LYE7	0	FALSE	interacts with	GmHDA12 (interacts with) K7LYE7
	0.409	0	0.468	0	3.7	0	0	0.627	interacts with	GmHDA12 (interacts with) GmHDA18	0	3847.I1LKU7	3847.I1MXC3	0.138	FALSE	interacts with	GmHDA12 (interacts with) GmHDA18
	0.505	0	0.511	0	20	0.053	0	0	interacts with	GmHDT4 (interacts with) GmHDA18	0	3847.I1LTR4	3847.I1MXC3	0	FALSE	interacts with	GmHDT4 (interacts with) GmHDA18
	0.559	0	0.666	0	2.58824	0.274	0	0	interacts with	GmSRT3 (interacts with) GmHDA18	0	3847.GmSRT3	3847.I1MXC3	0	FALSE	interacts with	GmSRT3 (interacts with) GmHDA18
	0.516	0	0.633	0	3.40402	0.274	0	0	interacts with	GmSRT3 (interacts with) GmHDA7	0	3847.GmSRT3	3847.K7KR69	0	FALSE	interacts with	GmSRT3 (interacts with) GmHDA7
	0.505	0	0.625	0	3.61455	0.274	0	0	interacts with	GmSRT3 (interacts with) GmHDA14	0	3847.GmSRT3	3847.I1LTZ2	0	FALSE	interacts with	GmSRT3 (interacts with) GmHDA14
	0.505	0	0.584	0	2.10526	0	0	0.623	interacts with	GmSRT3 (interacts with) GmSRT2	0	3847.GmSRT3	3847.I1KBM6	0.194	FALSE	interacts with	GmSRT3 (interacts with) GmSRT2
	0.505	0	0.581	0	2.10526	0	0	0.634	interacts with	GmSRT3 (interacts with) GmSRT1	0	3847.GmSRT3	3847.I1JXZ2	0.189	FALSE	interacts with	GmSRT3 (interacts with) GmSRT1
	0.437	0	0.573	0	3.61455	0.274	0	0	interacts with	GmSRT3 (interacts with) GmHDA4	0	3847.GmSRT3	3847.I1MUF8	0	FALSE	interacts with	GmSRT3 (interacts with) GmHDA4
	0.437	0	0.573	0	3.61455	0.274	0	0	interacts with	GmSRT3 (interacts with) GmHDA10	0	3847.GmSRT3	3847.GmHDA10	0	FALSE	interacts with	GmSRT3 (interacts with) GmHDA10
	0.407	0	0.551	0	3.50402	0.274	0	0	interacts with	GmSRT3 (interacts with) GmHDA15	0	3847.GmSRT3	3847.GmHDA15	0	FALSE	interacts with	GmSRT3 (interacts with) GmHDA15
	0.407	0	0.551	0	3.50402	0.274	0	0	interacts with	GmSRT3 (interacts with) GmHDA5	0	3847.GmSRT3	3847.I1JZJ1	0	FALSE	interacts with	GmSRT3 (interacts with) GmHDA5
	0.322	0	0.486	0	4.28824	0.274	0	0	interacts with	GmSRT3 (interacts with) GmHDA11	0	3847.GmSRT3	3847.I1LFN1	0	FALSE	interacts with	GmSRT3 (interacts with) GmHDA11
	0.322	0	0.486	0	4.00588	0.274	0	0	interacts with	GmSRT3 (interacts with) GmHDA6	0	3847.GmSRT3	3847.I1K037	0	FALSE	interacts with	GmSRT3 (interacts with) GmHDA6
	0.322	0	0.486	0	4.28824	0.274	0	0	interacts with	GmSRT3 (interacts with) GmHDA1	0	3847.GmSRT3	3847.I1JB12	0	FALSE	interacts with	GmSRT3 (interacts with) I1JB12
	0.322	0	0.486	0	4.00588	0.274	0	0	interacts with	GmSRT3 (interacts with) GmHDA8	0	3847.GmSRT3	3847.K7K0Q1	0	FALSE	interacts with	GmSRT3 (interacts with) GmHDA8
	0.322	0	0.486	0	4.28824	0.274	0	0	interacts with	GmSRT3 (interacts with) GmHDA3	0	3847.GmSRT3	3847.K7KKZ9	0	FALSE	interacts with	GmSRT3 (interacts with) GmHDA3
	0.322	0	0.486	0	4.00588	0.274	0	0	interacts with	GmSRT3 (interacts with) GmHDA16	0	3847.GmSRT3	3847.I1MTD8	0	FALSE	interacts with	GmSRT3 (interacts with) GmHDA16
	0.322	0	0.486	0	4.28824	0.274	0	0	interacts with	GmSRT3 (interacts with) GmHDA9	0	3847.GmSRT3	3847.GmHDA9	0	FALSE	interacts with	GmSRT3 (interacts with) GmHDA9
	0.322	0	0.486	0	4.00588	0.274	0	0	interacts with	GmSRT3 (interacts with) GmHDA2	0	3847.GmSRT3	3847.I1LWR2	0	FALSE	interacts with	GmSRT3 (interacts with) GmHDA2
	0.322	0	0.486	0	4.28824	0.274	0	0	interacts with	GmSRT3 (interacts with) GmHDA13	0	3847.GmSRT3	3847.GmHDA13	0	FALSE	interacts with	GmSRT3 (interacts with) GmHDA13
	0.322	0	0.486	0	4.28824	0.274	0	0	interacts with	GmSRT3 (interacts with) GmHDA12	0	3847.GmSRT3	3847.I1LKU7	0	FALSE	interacts with	GmSRT3 (interacts with) GmHDA12
	0.449	0	0.449	0	10	0	0	0	interacts with	GmSRT3 (interacts with) GmHDT4	0	3847.GmSRT3	3847.I1LTR4	0	FALSE	interacts with	GmSRT3 (interacts with) GmHDT4
